# Supplementary material for: Is It Possible to Train the Endothelium?—A Narrative Literature Review
Source: Life (Basel). 2024 May 10;14(5):616. doi: 10.3390/life14050616 (PMC11121998; doi:10.3390/life14050616)
Supplement: Supplementary file 1 [file life-14-00616-s001.zip]

Archive with 1 entries (1 files):
- life-2933740-supplementary.pdf
